# Supplementary material for: Secondary structure impacts patterns of selection in human lncRNAs
Source: BMC Biol. 2016 Jul 25;14:60. doi: 10.1186/s12915-016-0283-0 (PMC4960838; doi:10.1186/s12915-016-0283-0)
Supplement: Additional file 2: Tables S1–S3. — Table S1. Chromosome, transcript start coordinates, transcript end coordinates, and transcript ID for each lncRNA of the functional set. Table S2. Chromosome, transcript start coordinates, transcript end coordinates, and transcript ID for each lncRNA of the broad set. Table S3. Mean number of SNPs in regions classified according to the presence or not of ESE motifs for the functional and broad human sets in the five major populations. (XLS 295 kb) [file 12915_2016_283_MOESM2_ESM.xls]

## Sheet: README
Table S1: Table including the chromosome (chr), transcript start coordinates (start), transcript end coordinates (end) and transcript ID for each lincRNA of the functional set. Coordinates correspond to the UCSC hg19 database or Ensembl r75.
Table S2: Table including the chromosome (chr), transcript start coordinates (start), transcript end coordinates (end) and transcript ID for each lincRNA of the broad set. Coordinates correspond to the UCSC hg19 database or Ensembl r75.
Table S3: Table including the mean number of SNPs in regions classified according to the presence or not of ESE motifs for the functional and broad human sets in the five major populations: African (AFR), Ad Mixed American (AMR), European (EUR), East Asian (EAS) and South Asian populations (SAS).

## Sheet: TableS1_ functional_set_human
chr	start	end	transcript ID		hg19 release
5	87564733	87732502	ENST00000504922
8	9757574	9760839	ENST00000519461
19	15939771	15947130	ENST00000397381
20	47895179	47905797	ENST00000428008
1	47644922	47646011	ENST00000429328
X	73040491	73072588	ENST00000429829
14	101292463	101327368	ENST00000451743
1	202780090	202781041	ENST00000417262
22	31367052	31375381	ENST00000519077
1	47562325	47644943	ENST00000444042
6	8652370	8654079	ENST00000503668
2	11534107	11543203	ENST00000417473
7	27135713	27139773	ENST00000434063
1	173833039	173837125	ENST00000450589
20	48657253	48658041	ENST00000431460
12	97858799	97927544	ENST00000541282
18	54721813	54739350	ENST00000553704
X	73164177	73220326	ENST00000414209
12	54357869	54362698	ENST00000439545
11	101018881	101080322	ENST00000531772
15	41576203	41598732	ENST00000500949
7	27240040	27246878	ENST00000521028
1	150488233	150490508	ENST00000416894
14	101364286	101394952	ENST00000553465
11	32457125	32462950	ENST00000395900
22	27053336	27072438	ENST00000423278
11	2016406	2018690	ENST00000439725
8	128220111	128231333	ENST00000500112
14	102025925	102026729	ENST00000553729
2	108370568	108438585	ENST00000441383
5	37870009	37874996	ENST00000514532
20	61726845	61733671	ENST00000608031
2	8180064	8258454	ENST00000454043
5	90598846	90608312	ENST00000513492
2	193614571	193641625	ENST00000454040
14	36605314	36645674	ENST00000556013
8	129001430	129082518	ENST00000512617
11	62619460	62623353	ENST00000537068
6	86370710	86388451	ENST00000589187

## Sheet: TableS2_ broad_set_ human
chr	start	end	transcript ID		hg19 release
12	54478916	54519614	ENST00000513381
14	29299454	29437606	ENST00000551588
15	69884552	69988069	ENST00000560655
8	12651752	12675800	ENST00000530150
11	45376922	45387672	ENST00000524410
10	120001164	120027222	ENST00000436430
18	37421138	37504804	ENST00000585822
7	26591441	26596819	ENST00000420912
17	69093916	69198318	ENST00000569074
8	102299673	102306011	ENST00000524287
1	142950985	142956716	ENST00000424640
14	41424103	41445082	ENST00000515218
7	35297992	35299340	ENST00000442323
13	85136499	85137371	ENST00000446314
1	223317391	223318296	ENST00000435108
14	83484545	83505946	ENST00000557709
15	49021277	49022041	ENST00000559165
2	68023186	68052694	ENST00000457448
19	35279486	35307804	ENST00000587150
6	958563	962511	ENST00000434292
1	116706905	116708862	ENST00000426515
4	66868999	66882510	ENST00000513540
10	48988121	48998766	ENST00000430284
8	54307771	54308506	ENST00000521558
9	129278696	129281087	ENST00000454034
5	6766004	6772066	ENST00000506093
14	53635772	53793429	ENST00000454942
12	64900946	64927418	ENST00000541885
11	28538379	28540888	ENST00000524707
15	72900828	72929229	ENST00000565305
10	77043559	77133258	ENST00000531808
12	50302665	50305646	ENST00000552768
5	17354019	17355008	ENST00000511821
18	56422091	56425074	ENST00000586383
8	122896963	122916512	ENST00000523550
1	21742391	21743985	ENST00000444647
12	63398118	63400321	ENST00000552996
10	63541503	63581004	ENST00000441001
18	19590257	19623432	ENST00000585185
15	63748493	63761550	ENST00000560465
3	164431889	164549268	ENST00000497379
12	128366162	128367536	ENST00000536342
14	88277326	88304683	ENST00000555913
1	94798823	94800404	ENST00000418242
8	140108548	140115073	ENST00000519306
5	91990555	92006441	ENST00000512237
4	60018552	60041864	ENST00000512546
4	182182314	182186182	ENST00000512547
6	23337939	23346788	ENST00000431001
6	134846463	134980974	ENST00000434593
5	50265494	50266021	ENST00000508923
12	112250597	112251224	ENST00000551450
2	14756552	14770316	ENST00000418481
1	22350487	22351461	ENST00000455966
21	17789459	17791400	ENST00000602454
8	83426803	83589388	ENST00000522776
17	15179879	15182794	ENST00000453339
16	760746	761277	ENST00000567096
16	72513650	72661585	ENST00000563770
14	51858846	51863853	ENST00000556762
19	32594489	32595630	ENST00000593038
22	25675496	25678258	ENST00000411511
15	35300670	35303392	ENST00000560683
22	32555441	32556379	ENST00000426354
16	84288876	84294655	ENST00000563772
5	2736776	2737873	ENST00000560688
1	719750	737256	ENST00000585768
21	23305635	23348000	ENST00000452500
4	4846164	4852554	ENST00000609099
13	88096242	88323218	ENST00000436290
4	146998998	147029309	ENST00000503593
6	147180317	147184217	ENST00000436295
8	123682624	123706345	ENST00000521608
4	118281822	118294008	ENST00000426240
14	28103331	28105875	ENST00000555350
4	132948330	132949589	ENST00000510967
5	4831812	4849913	ENST00000515656
17	70086896	70115664	ENST00000533179
6	84732774	84734272	ENST00000444796
13	104077550	104080035	ENST00000444795
13	23743974	23744736	ENST00000414345
3	24729410	25215796	ENST00000455576
3	125985660	126007260	ENST00000512435
1	142553293	142559170	ENST00000445662
7	141985579	141988698	ENST00000486508
10	3308195	3309207	ENST00000436340
13	87564173	87589271	ENST00000457672
4	185505247	185546184	ENST00000522554
5	89240727	89243390	ENST00000512941
7	27278862	27280847	ENST00000523608
5	124255640	124257291	ENST00000509456
6	4345977	4347271	ENST00000437430
16	87527793	87549241	ENST00000563921
4	8321903	8325590	ENST00000509453
3	75496316	75501802	ENST00000608707
6	132406224	132420419	ENST00000430428
2	20263617	20306590	ENST00000430429
1	76477009	76485041	ENST00000436121
3	72202044	72221401	ENST00000485404
21	41099682	41102607	ENST00000457325
15	27929644	27930914	ENST00000553644
14	85669193	85705818	ENST00000556016
4	34125128	34271369	ENST00000514877
1	17177816	17179624	ENST00000422345
5	66928094	66942617	ENST00000507298
4	125070532	125173199	ENST00000507299
1	182681997	182683679	ENST00000435492
9	98412436	98478000	ENST00000422343
4	158558839	158588196	ENST00000507296
12	119083120	119086529	ENST00000543558
16	56143449	56170655	ENST00000562822
16	33140637	33145820	ENST00000562827
10	131076515	131089986	ENST00000414581
3	6190171	6407572	ENST00000435651
10	125185229	125187156	ENST00000415509
3	75589200	75629150	ENST00000608389
15	69365280	69383413	ENST00000558369
1	235092978	235095736	ENST00000423963
16	76170020	76181704	ENST00000563923
8	69824038	70016425	ENST00000518540
11	13942997	13946410	ENST00000532065
1	196014126	196030203	ENST00000430519
13	80378553	80379820	ENST00000457858
7	35791466	35840216	ENST00000437235
13	30677315	30683005	ENST00000413591
2	77879539	77881794	ENST00000437233
13	49144775	49147453	ENST00000452288
2	5950773	5952728	ENST00000450397
10	10407143	10408450	ENST00000455871
8	101349823	101362935	ENST00000519566
12	116806569	116827276	ENST00000548506
2	177855570	178029244	ENST00000441205
4	69766726	69772701	ENST00000608365
7	127116937	127125858	ENST00000448311
6	4186858	4188343	ENST00000427591
4	12949198	12950294	ENST00000503163
5	67827517	67829357	ENST00000515199
2	105028685	105030466	ENST00000449772
11	50257750	50261299	ENST00000525654
10	9012088	9015431	ENST00000456526
15	41901664	41904925	ENST00000565259
5	157602404	157627024	ENST00000522975
17	62223330	62223836	ENST00000582965
8	122684013	122696802	ENST00000518922
10	116754416	116756352	ENST00000433085
20	61640735	61716423	ENST00000607802
21	25801095	25920256	ENST00000415182
6	98155635	98180588	ENST00000417315
4	95596396	95623721	ENST00000514304
12	133606975	133613497	ENST00000592296
1	75428998	75430802	ENST00000438619
2	21861303	21872435	ENST00000412424
10	80027136	80061803	ENST00000461034
2	9243569	9244710	ENST00000495580
4	124666078	124666828	ENST00000439565
2	199166132	199179438	ENST00000451266
7	39821288	39829024	ENST00000448955
19	43833447	43835582	ENST00000595748
1	9561151	9563530	ENST00000441033
13	96300987	96329048	ENST00000606011
14	19529958	19530898	ENST00000549951
15	69576501	69587661	ENST00000558454
22	44965931	44966908	ENST00000460077
3	133774100	133776492	ENST00000483245
3	145679542	145681410	ENST00000494509
12	128278072	128305728	ENST00000541797
5	79904442	79918343	ENST00000515871
10	60064313	60065381	ENST00000440189
7	112613674	112635682	ENST00000447785
17	33640683	33651919	ENST00000585387
22	31372501	31374834	ENST00000602847
18	71581640	71701396	ENST00000581541
11	105028654	105402424	ENST00000528811
20	38414363	38441871	ENST00000444436
22	23923067	23926046	ENST00000608615
15	87585285	87590392	ENST00000560803
3	110246329	110248429	ENST00000474711
1	849551	850351	ENST00000398216
8	38409766	38416538	ENST00000519764
4	41885077	41896596	ENST00000510772
5	126087655	126112178	ENST00000509185
13	44808254	44817328	ENST00000421190
14	20145803	20147175	ENST00000555580
14	36539633	36634494	ENST00000546508
17	77893173	77899261	ENST00000572353
9	108823635	108827106	ENST00000445897
2	9778901	9789568	ENST00000478468
3	73857752	73952017	ENST00000498832
2	13863173	13898277	ENST00000420828
3	577914	887698	ENST00000420823
8	37188190	37189502	ENST00000518765
2	66924257	66930359	ENST00000433432
9	3684076	3689626	ENST00000438147
1	191844625	191980390	ENST00000430776
9	127277217	127278335	ENST00000369027
12	73509737	73537636	ENST00000551135
17	65989996	65992547	ENST00000580729
17	71782961	71796932	ENST00000455366
4	19173958	19458617	ENST00000505347
21	19031594	19032702	ENST00000416641
1	222626082	222628047	ENST00000455363
9	92503174	92504508	ENST00000442086
5	27412720	27436518	ENST00000510512
1	53832340	53833917	ENST00000449958
13	89194540	89197764	ENST00000448425
14	101908413	101910652	ENST00000555725
6	40681150	40683102	ENST00000438818
2	114270040	114273062	ENST00000449954
18	15075444	15122766	ENST00000583946
21	26768799	26802321	ENST00000439840
10	10461501	10504312	ENST00000602311
18	70993976	71016598	ENST00000583942
22	27672201	27682310	ENST00000449126
1	101789393	101842869	ENST00000439146
10	6933419	6962434	ENST00000457632
12	32030013	32040137	ENST00000535163
5	172989481	173000202	ENST00000519821
15	99967214	99971233	ENST00000560103
2	38359779	38366088	ENST00000417213
10	45086656	45097552	ENST00000456722
8	36394909	36636682	ENST00000524132
15	67212149	67224093	ENST00000559904
14	86401054	86594530	ENST00000557195
18	76737095	76738843	ENST00000583511
3	176531943	176534789	ENST00000451289
16	18061250	18245452	ENST00000567304
6	15995175	16000028	ENST00000451285
12	40550041	40561414	ENST00000457989
11	115628169	115631345	ENST00000501294
16	11290034	11318373	ENST00000572466
6	33861100	33882187	ENST00000526556
14	103587190	103589344	ENST00000560742
14	88484949	88502663	ENST00000553921
8	25691645	25697651	ENST00000520386
2	108145943	108172782	ENST00000443205
4	31508288	31560443	ENST00000510420
3	171185873	171187422	ENST00000467896
19	9904297	9912977	ENST00000590046
12	111374389	111396012	ENST00000553177
5	174346085	174422516	ENST00000377300
21	19207333	19257925	ENST00000447175
21	23119293	23169735	ENST00000425979
2	177710721	177714156	ENST00000432925
8	137549219	137810477	ENST00000517345
12	131851205	131855604	ENST00000539209
1	529839	532878	ENST00000357876
16	1344552	1349167	ENST00000561649
2	37552483	37553940	ENST00000433893
9	46270841	46274928	ENST00000418666
12	19928385	20162871	ENST00000535764
4	53546776	53558816	ENST00000564513
13	112760409	112761196	ENST00000418660
19	51279398	51289374	ENST00000563228
2	199747297	199936514	ENST00000456031
9	121502841	121507590	ENST00000456032
X	28589649	28604512	ENST00000456037
2	16497592	16500834	ENST00000420130
14	62570096	62583893	ENST00000554252
13	25746966	25754217	ENST00000413501
18	71378564	71382725	ENST00000578740
12	78746299	78876799	ENST00000552230
1	144325839	144336254	ENST00000412194
3	186172771	186173825	ENST00000427474
7	124791380	124793665	ENST00000454957
3	146639750	146643005	ENST00000471638
8	125948766	125956007	ENST00000531948
10	80053599	80060760	ENST00000434440
5	133772402	133828210	ENST00000513329
19	15937855	15946597	ENST00000589310
19	49467232	49468415	ENST00000599784
9	116413236	116445135	ENST00000428292
8	125861008	125956854	ENST00000528090
14	106355942	106361967	ENST00000414005
4	185427614	185458708	ENST00000605270
2	43228495	43233200	ENST00000457457
1	120876495	120905159	ENST00000427872
12	49182930	49184318	ENST00000547774
6	4599521	4602654	ENST00000568110
4	150068954	150070932	ENST00000504755
1	147249700	147261065	ENST00000426504
11	126891649	126923448	ENST00000530177
12	117136141	117140935	ENST00000552718
3	3292371	3668980	ENST00000420000
15	53408562	53421895	ENST00000559915
18	68883940	68904338	ENST00000581940
15	62522583	62524094	ENST00000565136
1	174084438	174128291	ENST00000426899
17	25564885	25568687	ENST00000581944
17	14629046	14633003	ENST00000455092
7	15728003	15735116	ENST00000442176
16	75872528	75894765	ENST00000569807
10	103082242	103083151	ENST00000450669
4	112723957	112761042	ENST00000506068
7	20135760	20170098	ENST00000590912
19	35382933	35389847	ENST00000604453
17	47911601	47913816	ENST00000574365
3	72110212	72119084	ENST00000610188
11	82783444	82808238	ENST00000533329
3	181670162	181691133	ENST00000467313
6	5851739	5870453	ENST00000454882
18	1509184	1647098	ENST00000583163
3	149101966	149103587	ENST00000462931
17	26583464	26592577	ENST00000578466
11	69860964	69867165	ENST00000528507
5	1963723	1967268	ENST00000511698
9	3647335	3648338	ENST00000430387
12	108226635	108228807	ENST00000552154
19	21776487	21777430	ENST00000599524
5	50154594	50155854	ENST00000512599
5	16617334	16621385	ENST00000504935
21	20325582	20339376	ENST00000449840
1	95975723	96247898	ENST00000456933
6	110147725	110149988	ENST00000458693
3	148029934	148117743	ENST00000481334
X	51139363	51141382	ENST00000418775
4	138728860	138737556	ENST00000506420
2	98086678	98100408	ENST00000480208
5	28286496	28287772	ENST00000512849
8	83775014	83870931	ENST00000522123
19	21627043	21646710	ENST00000596705
4	189406933	189602205	ENST00000503580
11	134541320	134541918	ENST00000529417
1	143229766	143233121	ENST00000427309
2	200496454	200523784	ENST00000453035
2	107997648	108017142	ENST00000443833
14	51800111	51832275	ENST00000556479
9	3526723	3671634	ENST00000423112
11	64188007	64200142	ENST00000449694
15	61931574	62007370	ENST00000559590
14	88490953	88563276	ENST00000556673
4	160587655	160698936	ENST00000513718
16	52641261	52647806	ENST00000565153
5	26382628	26399928	ENST00000512939
1	208902033	208906529	ENST00000415754
2	177626136	177684038	ENST00000451851
5	4866634	4874872	ENST00000505404
7	13378826	13404674	ENST00000456809
12	58481675	58487145	ENST00000548215
6	3893360	3894524	ENST00000450255
16	5265395	5270595	ENST00000566684
9	76986447	76998446	ENST00000423681
19	28982771	29123635	ENST00000589999
1	157250506	157252858	ENST00000607010
9	33719688	33722553	ENST00000449144
10	51732595	51741813	ENST00000444438
8	123989266	123997869	ENST00000559049
2	204955180	204974572	ENST00000411436
5	116751205	116881993	ENST00000514186
7	35535631	35549873	ENST00000441150
7	90941755	90965037	ENST00000419226
14	24198247	24198950	ENST00000554526
6	138051307	138060120	ENST00000419220
15	102500051	102500785	ENST00000559045
11	69902336	69911477	ENST00000511013
16	88268391	88336117	ENST00000563190
7	93652145	93694035	ENST00000415536
6	171045261	171046865	ENST00000415530
5	111496631	111498008	ENST00000508590
1	102189298	102195170	ENST00000415532
1	9242263	9252148	ENST00000412639
1	166864948	166877317	ENST00000414590
5	145755154	145755782	ENST00000508845
14	97409916	97411731	ENST00000435624
5	135236042	135253850	ENST00000523722
2	34292293	34294617	ENST00000423593
10	2347277	2357269	ENST00000418295
6	151517816	151518773	ENST00000431947
8	57449317	57453056	ENST00000523724
7	19393157	19618229	ENST00000412563
11	134931675	134945793	ENST00000532071
2	12147254	12718474	ENST00000412294
2	23570525	23574735	ENST00000415245
7	91268162	91272827	ENST00000415249
21	29811667	30047170	ENST00000433310
6	135818992	136011973	ENST00000421378
11	46235372	46237409	ENST00000530941
7	12693804	12694610	ENST00000437088
1	121154579	121171134	ENST00000445260
8	102424101	102464680	ENST00000519793
12	31165437	31168601	ENST00000537555
12	126443234	126467920	ENST00000545784
1	71716682	71717802	ENST00000411721
7	145372975	145378462	ENST00000422084
19	57989017	57994364	ENST00000595422
X	13395307	13421138	ENST00000446964
4	33435132	33439499	ENST00000515263
1	37728340	37790701	ENST00000413901
16	26329467	26345749	ENST00000417476
9	3181589	3198517	ENST00000452746
10	2114039	2123291	ENST00000435539
7	15880922	15881985	ENST00000425322
12	126910536	126918554	ENST00000544419
13	30446750	30462542	ENST00000453470
4	137047064	137060029	ENST00000511749
6	142572984	142580769	ENST00000426166
8	102141222	102145714	ENST00000521884
8	1920736	1921776	ENST00000517676
17	42870567	42871842	ENST00000585620
4	139346677	139358023	ENST00000515860
6	126498339	126523385	ENST00000444229
20	10154168	10177638	ENST00000424931
12	116193067	116237741	ENST00000549163
7	62849186	62854035	ENST00000450077
20	10733738	10734614	ENST00000417299
11	35600978	35606858	ENST00000527684
2	239628965	239649421	ENST00000448543
7	55661470	55662699	ENST00000449899
9	120545726	120630349	ENST00000421509
9	118501942	118506518	ENST00000433546
4	119199864	119200978	ENST00000602520
4	84589663	84652908	ENST00000510169
12	97417799	97444907	ENST00000549896
15	41576229	41580723	ENST00000557993
3	147810962	147845020	ENST00000476987
6	168377262	168380456	ENST00000441716
8	60962146	60987274	ENST00000531077
17	45133975	45177614	ENST00000573341
2	166651361	166666520	ENST00000425688
12	119196610	119199462	ENST00000536572
4	58462106	58472038	ENST00000509641
2	21540532	21784185	ENST00000451476
1	198566854	198567998	ENST00000429469
9	37383175	37384431	ENST00000452923
14	52217278	52229832	ENST00000557308
20	11214818	11282173	ENST00000444792
10	91406046	91410579	ENST00000428166
8	61822612	61879015	ENST00000526936
17	44994136	45000400	ENST00000572349
5	70741443	70742396	ENST00000510180
18	51094817	51124221	ENST00000578610
10	36727544	36731320	ENST00000418875
21	42948062	42953246	ENST00000418874
15	37168580	37178734	ENST00000558089
17	33867058	33867816	ENST00000585536
20	50448336	50479451	ENST00000438154
16	8326265	8345702	ENST00000562361
1	244270667	244272313	ENST00000440148
11	69186231	69187279	ENST00000561588
5	4135795	4143761	ENST00000503415
7	55659767	55660886	ENST00000421500
6	167650996	167653968	ENST00000454185
14	77425981	77432145	ENST00000553613
12	95781666	95782334	ENST00000551656
5	68266519	68325754	ENST00000505371
3	99226031	99245957	ENST00000484675
16	33057850	33106752	ENST00000564165
3	55212200	55223242	ENST00000496829
2	8026901	8039786	ENST00000416534
14	45846471	45858489	ENST00000546784
15	95577613	95578966	ENST00000554649
2	83749938	83750626	ENST00000448431
11	15932503	15948989	ENST00000530418
7	36069221	36095041	ENST00000446024
11	123184382	123185478	ENST00000527533
9	44256580	44263319	ENST00000439824
19	397589	398941	ENST00000591757
1	234765057	234770526	ENST00000429269
2	218147462	218200843	ENST00000452813
7	13893980	13898650	ENST00000434321
11	24257023	24283751	ENST00000527283
8	140126436	140140196	ENST00000517640
7	68652820	68654305	ENST00000413094
5	70328995	70330227	ENST00000520085
1	56611393	56620896	ENST00000435828
19	28175488	28284286	ENST00000588027
13	58785831	58807251	ENST00000454780
14	77177001	77227731	ENST00000556271
3	166287481	166288551	ENST00000495159
12	48624881	48677993	ENST00000547523
8	8279934	8282142	ENST00000519814
9	93323311	93344976	ENST00000429044
9	113361755	113367499	ENST00000451108
6	711533	750729	ENST00000607644
3	78087856	78095945	ENST00000465795
8	64298167	64374108	ENST00000519819
2	20068652	20072291	ENST00000456119
2	741977	749856	ENST00000431542
7	46300662	46334067	ENST00000414915
2	6757444	6790379	ENST00000586893
5	157702719	157705821	ENST00000523820
10	125333743	125343283	ENST00000451295
6	143267184	143277835	ENST00000421237
6	33835283	33861430	ENST00000525912
5	55609732	55617224	ENST00000504349
7	149778	153938	ENST00000471299
1	98399030	98407302	ENST00000602672
5	50261521	50262842	ENST00000510349
8	31354939	31356128	ENST00000520391
7	62840844	62846167	ENST00000425228
19	23251275	23254244	ENST00000600896
18	41903401	42111662	ENST00000587877
5	173116462	173132852	ENST00000521373
1	149230716	149232554	ENST00000443018
3	102382007	102392757	ENST00000487772
11	45420998	45422078	ENST00000534604
2	62690262	62691205	ENST00000416845
5	44495720	44510342	ENST00000505706
21	40218171	40220568	ENST00000416842
11	76152398	76155700	ENST00000572035
10	86039747	86048751	ENST00000437892
7	17474101	17500296	ENST00000439046
11	45755545	45757317	ENST00000532068
4	126991863	126993159	ENST00000505741
6	19803602	19804877	ENST00000447250
6	97731179	97753974	ENST00000457513
1	218216847	218232482	ENST00000456026
7	137029676	137039229	ENST00000438969
X	39164888	39186615	ENST00000429281
10	81967965	81978370	ENST00000432308
19	34046474	34048376	ENST00000589967
8	6693076	6699979	ENST00000500823
19	4785132	4791219	ENST00000598782
13	30993656	30996374	ENST00000420694
11	131104433	131121711	ENST00000441638
2	146051845	146089415	ENST00000454965
9	66529417	66536444	ENST00000609749
X	45707509	45710920	ENST00000456532
6	159774954	159775705	ENST00000427460
5	1544222	1551825	ENST00000503113
21	37455157	37462712	ENST00000445464
6	134749378	134841723	ENST00000417483
15	24451931	24471001	ENST00000568541
18	30161491	30162791	ENST00000578349
8	20810156	20831388	ENST00000518967
3	147561910	147564444	ENST00000470739
3	127208396	127209630	ENST00000479610
12	112277714	112279514	ENST00000609983
12	63686409	63753817	ENST00000551729
16	20592210	20598006	ENST00000562852
2	107882609	107981999	ENST00000455614
11	115530376	115713864	ENST00000539305
3	72553957	72599703	ENST00000478745
5	7363092	7364644	ENST00000504765
6	98264585	98847748	ENST00000607823
8	13701610	13706618	ENST00000525673
8	54955549	54958189	ENST00000565668
10	36185802	36187891	ENST00000442783
20	55680797	55682184	ENST00000442780
2	146326862	146345592	ENST00000420548
20	42839632	42854667	ENST00000437730
9	26801731	26805860	ENST00000521572
2	102095852	102103284	ENST00000427042
14	26305064	26612511	ENST00000546412
22	32537254	32539259	ENST00000436294
15	35285847	35295422	ENST00000560140
8	73108569	73114504	ENST00000523602
14	104689951	104710084	ENST00000555282
15	22433890	22436177	ENST00000565129
8	17666450	17678377	ENST00000520646
8	23316114	23342484	ENST00000521021
18	76555612	76556672	ENST00000580487
5	4775589	4805882	ENST00000506059
5	101479781	101482276	ENST00000506058
19	1875015	1875991	ENST00000592720
14	46175453	46183656	ENST00000557602
5	91745963	91975204	ENST00000512210
15	98563824	98565007	ENST00000554798
9	92740564	92749768	ENST00000446201
1	56880635	56881638	ENST00000451914
10	1205744	1206937	ENST00000583117
9	109377359	109378087	ENST00000446206
6	43819494	43820070	ENST00000451910
11	5959981	5966214	ENST00000528915
1	110370977	110414058	ENST00000453347
16	25431135	25435490	ENST00000568036
8	40156594	40200921	ENST00000522486
1	86064814	86066417	ENST00000426794
8	96998336	97005331	ENST00000505564
5	174045167	174052778	ENST00000505567
12	46778016	46780774	ENST00000552634
8	55466921	55471474	ENST00000522711
2	140861152	140889349	ENST00000417715
2	151974469	152042723	ENST00000447078
8	103817745	103821794	ENST00000522715
14	83483450	83484488	ENST00000557770
8	19111751	19114844	ENST00000521016
12	48401764	48405010	ENST00000546804
4	44018878	44022273	ENST00000507639
5	4012822	4013763	ENST00000513859
4	33777969	34041504	ENST00000512581
11	68870961	68876562	ENST00000567925
19	35396219	35399092	ENST00000595783
3	80814048	80838505	ENST00000473938
1	30882407	30884485	ENST00000427319
5	180708376	180710653	ENST00000412295
2	145445980	145447752	ENST00000432431
5	73617456	73635977	ENST00000512458
4	84154665	84168366	ENST00000515670
14	106744269	106744926	ENST00000458560
7	114719073	114765997	ENST00000467677
15	94406338	94421585	ENST00000554530
11	46193498	46198656	ENST00000533793
5	99786639	99870966	ENST00000504833
6	92100031	92102718	ENST00000434493
3	99219191	99224352	ENST00000471993
15	44827267	44829092	ENST00000559356
2	66801162	66922637	ENST00000433396
8	329088	333174	ENST00000523195
5	53616774	53710955	ENST00000523194
12	50318783	50323793	ENST00000547443
10	6660678	6667308	ENST00000448835
9	84561353	84591721	ENST00000592744
18	77370747	77372303	ENST00000587527
1	192906430	192917387	ENST00000451690
16	80864428	80926457	ENST00000563626
2	64713487	64728038	ENST00000436433
1	184970659	184977815	ENST00000566476
15	52303196	52311292	ENST00000561318
21	44778027	44782229	ENST00000442815
5	111964133	111967797	ENST00000508879
17	78991769	78992292	ENST00000575647
5	66563850	66566010	ENST00000515077
19	35393106	35395099	ENST00000603717
1	121236177	121252181	ENST00000437523
10	44755050	44757261	ENST00000437014
11	115403040	115403671	ENST00000544663
16	13824111	13873617	ENST00000576944
14	29734050	29847766	ENST00000550975
12	132341965	132348596	ENST00000542763
6	6993424	6995787	ENST00000423568
2	104741726	104763687	ENST00000458182
12	68738444	68743739	ENST00000544089
1	116995657	117021448	ENST00000434879
16	10608699	10622059	ENST00000566787
7	47009314	47067079	ENST00000423781
22	35107899	35120910	ENST00000440858
22	27853208	27856021	ENST00000440477
6	107165327	107235300	ENST00000436659
8	111621470	111644623	ENST00000523264
21	40400461	40401053	ENST00000440714
5	139064230	139124595	ENST00000515296
9	37079926	37081046	ENST00000588557
7	131582400	131618070	ENST00000452219
5	72633733	72634360	ENST00000511174
10	134232587	134234457	ENST00000428814
11	115803492	115813713	ENST00000537491
10	120117071	120124615	ENST00000415417
3	24537763	24541071	ENST00000608068
7	25587382	25590682	ENST00000412197
17	38083995	38085723	ENST00000578802
15	24157556	24186863	ENST00000562975
3	142842204	142850735	ENST00000483262
20	7328114	7348279	ENST00000455299
4	168228061	168229940	ENST00000509096
5	33023161	33298016	ENST00000510327
2	37971476	37974189	ENST00000431712
4	43982023	43983637	ENST00000509098
2	147595317	147607878	ENST00000450667
15	67223885	67248856	ENST00000558436
17	30738236	30739439	ENST00000584721
15	20978413	20980200	ENST00000560839
1	108614104	108617141	ENST00000419428
17	49410040	49411451	ENST00000505978
16	87245728	87260036	ENST00000566092
17	36009162	36010922	ENST00000592914
1	182096432	182097800	ENST00000412174
3	164924748	165298816	ENST00000470138
6	75994749	76001217	ENST00000607221
X	6585906	6639585	ENST00000438499
4	189697811	189706665	ENST00000504165
1	54982085	54982932	ENST00000433377
10	91426938	91459428	ENST00000449882
22	17001949	17008127	ENST00000609641
3	27872379	27875627	ENST00000432163
4	157507131	157511191	ENST00000510753
4	118349552	118612343	ENST00000422145
19	56989552	57012035	ENST00000588158
6	155701645	155702317	ENST00000453579
18	28534786	28560883	ENST00000583580
13	75117975	75129652	ENST00000446691
1	159931014	159948851	ENST00000423943
16	31710997	31711786	ENST00000563338
3	108855688	108868973	ENST00000477643
9	107753077	107754062	ENST00000457720
1	220533073	220533525	ENST00000413159
8	35861834	35952564	ENST00000518181
13	78563507	78564781	ENST00000452933
12	66421505	66424846	ENST00000536217
1	193273875	193335083	ENST00000420807
8	34032404	34042413	ENST00000518217
19	16176547	16177122	ENST00000585520
18	53665570	53690753	ENST00000588803
5	120535399	120661174	ENST00000599562
8	129432958	129573372	ENST00000520766
18	10375100	10378111	ENST00000580258
4	14384747	14410702	ENST00000507932
21	22114913	22175416	ENST00000437238
3	167582637	167584402	ENST00000464514
X	45604639	45629677	ENST00000602461
14	22849897	22851572	ENST00000545498
19	36099187	36103568	ENST00000589603
16	82203901	82209408	ENST00000563841
5	99989816	99993674	ENST00000511592
9	88400914	88408395	ENST00000439544
12	31149973	31158938	ENST00000222396
1	115642293	115645279	ENST00000448680
8	103991013	104012412	ENST00000517983
12	65953371	65954669	ENST00000545750
7	129423210	129425025	ENST00000496217
2	105197279	105198348	ENST00000424257
7	149759178	149771465	ENST00000495144
3	125626848	125629115	ENST00000510244
1	90976467	90999029	ENST00000435832
18	73834953	73857210	ENST00000584677
21	46713200	46717269	ENST00000433465
5	68334345	68339648	ENST00000479830
5	8333596	8457671	ENST00000501071
15	25272883	25277194	ENST00000546615
17	75523080	75530693	ENST00000586779
5	108833578	108834809	ENST00000506330
16	86754294	86755560	ENST00000563331
1	103957501	103968087	ENST00000414923
13	81617805	81618577	ENST00000456588
7	114701591	114871409	ENST00000419883
4	58471860	58524966	ENST00000507808
8	2376124	2379308	ENST00000520162
4	3546282	3550315	ENST00000602641
3	55330228	55334766	ENST00000492683
3	149919961	149942977	ENST00000474444
14	90918407	90921461	ENST00000555413
19	31658422	31698569	ENST00000589511
12	43086018	43110653	ENST00000550177
8	15830824	15857833	ENST00000517369
8	86851934	86920842	ENST00000517368
8	80732804	80783994	ENST00000517365
20	20951089	20953203	ENST00000432942
X	134257167	134257532	ENST00000416873
9	45484572	45488153	ENST00000425742
6	147708800	147711601	ENST00000443556
2	162101250	162105561	ENST00000439050
20	39326535	39327256	ENST00000428495
17	22176022	22191945	ENST00000582507
17	61012763	61044171	ENST00000582505
5	87729709	87794514	ENST00000504034
1	24526730	24538183	ENST00000439059
4	79567148	79602049	ENST00000507802
16	73577840	73592421	ENST00000567227
14	57284472	57360428	ENST00000557467
1	211809248	211816209	ENST00000452024
11	60823209	60835007	ENST00000536495
15	20549989	20564412	ENST00000556397
1	143527555	143533272	ENST00000418607
1	114749049	114804900	ENST00000420156
4	189678833	189700133	ENST00000505178
X	110755008	110761394	ENST00000563467
5	71986376	72058554	ENST00000508217
2	32018892	32029049	ENST00000416279
9	101945655	101947173	ENST00000450399
6	75352100	75361718	ENST00000421318
10	46914145	46917230	ENST00000605984
8	29384829	29387840	ENST00000521101
6	94596618	94599128	ENST00000424678
4	150075447	150199275	ENST00000503100
14	93352697	93359371	ENST00000554653
18	10125337	10144403	ENST00000582470
18	69557645	69611813	ENST00000580927
5	66675206	67070862	ENST00000503106
4	93189918	93198226	ENST00000502518
13	19114637	19124837	ENST00000448748
3	81889698	81972012	ENST00000471614
1	143154493	143169717	ENST00000424474
2	67314145	67485098	ENST00000594329
14	59360884	59484046	ENST00000556026
21	25527484	25560655	ENST00000448063
18	65339458	65343315	ENST00000578039
3	20383960	20392420	ENST00000455626
7	77038	80418	ENST00000478759
12	77773600	77784644	ENST00000552736
3	167582561	167594705	ENST00000463642
2	123823727	123831057	ENST00000432894
1	453633	460480	ENST00000450983
3	34200826	34604369	ENST00000424786
19	36451414	36454965	ENST00000587412
19	32456548	32457875	ENST00000590021
6	25053855	25057301	ENST00000416595
21	35553049	35562220	ENST00000430922
12	74642417	74677449	ENST00000552046
3	50298665	50300744	ENST00000426302
9	99995483	99997296	ENST00000420204
5	40052393	40053426	ENST00000507027
X	38629584	38658911	ENST00000432359
4	29216020	29222784	ENST00000512268
12	132106436	132107748	ENST00000542797
2	158582220	158592517	ENST00000447019
3	135074909	135158671	ENST00000466206
4	174818424	174850676	ENST00000512263
10	64049280	64063792	ENST00000442753
18	14877610	14884051	ENST00000582962
18	10627643	10628843	ENST00000579413
19	33209204	33210501	ENST00000587554
4	133906665	133909832	ENST00000511916
8	20513202	20557455	ENST00000517706
3	132733848	132755896	ENST00000505557
16	17634188	17634842	ENST00000568026
22	20330726	20331888	ENST00000458154
21	29011012	29025810	ENST00000426418
22	27619258	27620618	ENST00000418271
11	45834770	45846809	ENST00000534128
5	96559075	96563661	ENST00000505796
15	63391069	63402602	ENST00000560238
19	40175884	40185217	ENST00000456368
1	230959387	230960453	ENST00000436739
17	4704454	4710308	ENST00000571067
5	6582259	6586011	ENST00000513844
15	20964640	20980123	ENST00000559621
1	156416204	156426258	ENST00000441085
4	132694720	132712637	ENST00000507332
4	175457791	175461935	ENST00000507483
9	39384503	39405302	ENST00000427327
5	117931883	117963787	ENST00000503320
4	188437307	188438362	ENST00000512464
9	2541097	2541635	ENST00000445631
21	16209503	16254231	ENST00000412426
8	20810638	20820406	ENST00000523852
12	91755973	91762383	ENST00000551571
4	16974898	17075526	ENST00000511735
20	51288456	51307147	ENST00000421642
4	59852905	59853836	ENST00000512911
5	18965970	19142455	ENST00000504827
19	23583789	23598877	ENST00000601293
8	127011238	127013245	ENST00000523525
9	141090383	141093775	ENST00000428088
19	45040251	45040599	ENST00000588710
6	169770093	169788480	ENST00000433388
2	112365418	112370095	ENST00000426124
17	37165545	37169284	ENST00000577621
14	85828801	85983278	ENST00000557547
20	7237227	7238861	ENST00000428954
12	2851792	2881074	ENST00000540093
14	82194124	82206616	ENST00000556819
X	13284661	13321571	ENST00000443965
15	94443930	94527379	ENST00000555255
1	13429634	13430113	ENST00000432559
17	29910181	29964562	ENST00000578650
18	58297400	58569959	ENST00000591869
12	65951914	66035922	ENST00000546198
11	66326337	66327855	ENST00000504911
9	17048917	17112813	ENST00000430545
10	44407892	44409684	ENST00000446107
7	137848186	137849383	ENST00000413567
2	213775727	213784533	ENST00000437261
13	98327265	98330217	ENST00000437334
1	523009	530148	ENST00000423796
17	33615	41378	ENST00000576171
21	46756622	46758580	ENST00000445242
19	28807612	28877085	ENST00000592311
4	156436879	156438611	ENST00000508265
4	174845358	174912002	ENST00000511291
14	20105463	20109540	ENST00000551144
3	181138846	181160274	ENST00000460993
9	38360424	38376427	ENST00000422554
17	49512788	49521163	ENST00000592081
4	138114910	138119521	ENST00000509798
17	21360746	21362301	ENST00000582990
12	34343972	34371788	ENST00000545923
4	150877360	150879724	ENST00000505586
1	65445260	65457087	ENST00000444349
12	74154469	74192507	ENST00000551387
18	39096384	39212092	ENST00000593577
2	34608855	34860407	ENST00000422558
1	184298205	184301960	ENST00000449525
18	73885259	73889693	ENST00000578035
22	35515817	35627049	ENST00000423311
9	111463650	111465372	ENST00000415465
15	31508224	31516648	ENST00000557928
3	194429150	194502897	ENST00000423318
2	238337563	238343465	ENST00000409910
15	38964048	38981392	ENST00000560203
11	133896882	133898013	ENST00000532272
X	41907136	41914089	ENST00000437466
1	143119061	143233417	ENST00000438000
17	47991767	48010282	ENST00000518420
1	143394151	143399814	ENST00000431700
X	102139342	102161086	ENST00000426528
18	10612301	10626350	ENST00000584734
5	87722228	87725631	ENST00000606189
1	187061974	187329455	ENST00000458683
5	57403909	57418168	ENST00000505861
3	177652611	177655450	ENST00000450500
3	69613257	69620273	ENST00000465347
12	14369524	14374231	ENST00000538329
10	106375860	106376731	ENST00000450054
3	10809149	10813403	ENST00000440266
2	208104535	208110611	ENST00000430494
4	1575789	1581980	ENST00000466692
4	76286417	76359659	ENST00000510744
12	54148142	54155888	ENST00000566418
5	32646670	32652082	ENST00000514225
12	130531677	130532921	ENST00000536512
7	20337917	20340248	ENST00000453564
22	27254597	27261749	ENST00000434868
1	234809842	234818922	ENST00000453568
19	28284371	28409771	ENST00000588122
1	56713966	56724243	ENST00000569425
12	5347214	5352317	ENST00000536518
13	80140881	80144983	ENST00000450187
10	30865628	30869111	ENST00000426067
14	54937427	54937936	ENST00000554046
15	21145767	21198632	ENST00000553416
1	83368866	83632498	ENST00000452901
15	48095581	48138433	ENST00000558792
5	127276697	127418720	ENST00000514409
20	25989427	25991167	ENST00000448580
2	10857899	10861078	ENST00000452909
18	53763152	53804714	ENST00000589293
11	12108438	12110988	ENST00000527997
4	14392063	14395616	ENST00000514401
4	19457059	19911315	ENST00000511431
9	6645956	6670635	ENST00000413145
11	108873192	108908694	ENST00000526041
1	218066242	218094146	ENST00000431637
5	157912308	157961446	ENST00000519609
5	25415755	25446016	ENST00000507926
13	100229366	100232622	ENST00000437113
14	36530232	36536396	ENST00000546376
13	39150777	39153131	ENST00000441430
6	181466	205484	ENST00000580119
16	48657358	48707389	ENST00000564212
14	105370679	105371541	ENST00000555713
10	103464409	103468158	ENST00000458489
16	54881159	54882145	ENST00000561591
X	102024089	102139094	ENST00000431616
3	176344067	176352245	ENST00000421034
13	114580581	114582349	ENST00000449453
2	208125169	208135414	ENST00000438824
10	5307996	5313199	ENST00000449457
20	46988755	46989647	ENST00000425021
10	54211074	54230293	ENST00000422763
X	45369729	45489447	ENST00000422047
19	54368017	54369394	ENST00000422045
12	126885338	126890074	ENST00000536422
8	20880807	20886569	ENST00000517994
1	99937971	99999571	ENST00000438829
3	81811857	81813907	ENST00000497946
2	60577730	60580151	ENST00000457668
10	10100685	10105465	ENST00000429539
21	15142253	15144061	ENST00000444356
X	51244942	51253857	ENST00000448761
X	39260506	39294078	ENST00000438867
4	140539290	140544386	ENST00000561977
22	16373081	16377055	ENST00000428118
8	1196789	1198760	ENST00000517950
14	54235660	54317600	ENST00000418927
18	68667713	68678726	ENST00000584078
10	31982012	31996316	ENST00000433770
X	68789512	68790200	ENST00000454131
6	5030310	5031359	ENST00000606767
20	21928285	21951421	ENST00000438222
15	48236241	48241706	ENST00000558370
17	71658707	71659987	ENST00000584916
8	127486434	127504841	ENST00000520171
15	37657228	37783009	ENST00000561054
1	147169914	147171461	ENST00000431525
1	46921495	46948147	ENST00000455247
13	74138381	74162207	ENST00000430033
4	188454032	188593795	ENST00000507817
13	40755946	40763165	ENST00000455241
4	152826084	152849800	ENST00000510416
4	80584915	80617991	ENST00000506460
18	28293241	28294252	ENST00000583089
8	58405443	58458502	ENST00000520370
9	69146964	69149621	ENST00000421142
2	67131568	67198594	ENST00000426260
3	161146900	161147401	ENST00000602890
3	156807670	156817945	ENST00000474477
18	1780330	1782065	ENST00000583827
17	22192161	22192940	ENST00000577879
8	49428412	49429649	ENST00000521359
10	10826401	10836943	ENST00000434919
3	142830644	142831201	ENST00000492307
1	234780412	234783317	ENST00000607759
2	9255326	9257013	ENST00000492300
17	37182968	37183363	ENST00000582518
8	80695964	80715034	ENST00000607754
15	98825304	98829136	ENST00000557499
9	132104122	132121817	ENST00000423122
9	5584490	5588994	ENST00000443792
1	1210603	1215800	ENST00000434139
2	59444843	59506535	ENST00000409590
13	47029270	47060641	ENST00000598084
7	122709303	122743643	ENST00000420146
1	190594020	190770788	ENST00000413356
12	52603533	52604639	ENST00000553017
8	8417404	8419634	ENST00000524073
6	22589366	22594062	ENST00000427775
14	77514515	77552789	ENST00000554043
14	42881776	42998091	ENST00000554042
2	51429219	51448902	ENST00000416262
14	85860223	85886418	ENST00000555272
12	54555849	54558236	ENST00000551732
18	49862731	49865395	ENST00000582700
17	20479980	20482061	ENST00000580931
2	16383698	16385494	ENST00000444804
3	8121009	8154611	ENST00000428171
9	128506033	128508019	ENST00000444800
21	23381263	23390475	ENST00000416327
15	96981800	96987496	ENST00000559214
16	51796430	51806557	ENST00000569993
2	213660064	213683986	ENST00000453965
9	35772308	35790429	ENST00000431981
5	1594741	1611582	ENST00000605200
1	111030302	111032880	ENST00000457402
16	24247425	24264184	ENST00000567127
14	101538144	101538895	ENST00000452349
1	168732603	168743728	ENST00000457405
12	11365126	11404303	ENST00000539328
2	127066087	127101569	ENST00000435352
3	194548619	194553321	ENST00000427064
18	77826911	77853362	ENST00000564686
3	34566310	34585372	ENST00000442567
6	138266503	138293659	ENST00000417800
2	23598100	23604170	ENST00000421563
6	79519432	79523020	ENST00000430931
3	59050876	59105235	ENST00000487624
8	125823860	125827924	ENST00000533516
13	71589273	71742549	ENST00000428761
5	180258365	180262678	ENST00000501937
10	103070775	103071262	ENST00000442188
12	126468248	126470780	ENST00000534849
3	197185276	197193976	ENST00000420213
1	23610849	23611947	ENST00000604481
5	26711660	26750106	ENST00000506032
3	84851600	84918779	ENST00000482721
5	39520533	39524810	ENST00000604954
4	135345022	135379007	ENST00000503009
1	83911736	83920454	ENST00000446227
17	6092774	6093861	ENST00000573698
5	169735705	169739720	ENST00000511921
17	76311810	76343879	ENST00000586321
3	195563211	195587275	ENST00000429834
10	130757036	130758326	ENST00000453367
7	25360921	25366434	ENST00000414127
7	3236258	3237888	ENST00000414126
14	101403738	101413413	ENST00000556720
11	45511239	45564024	ENST00000533315
6	2246076	2413064	ENST00000534441
2	227664862	227675745	ENST00000607970
7	77288410	77325582	ENST00000430801
4	152720652	152722500	ENST00000513617
4	27264128	27268876	ENST00000513616
10	8939952	8956559	ENST00000447297
15	45997393	46223267	ENST00000559600
4	150587209	150632301	ENST00000505781
21	23027359	23058649	ENST00000416182
5	17404128	17441803	ENST00000508677
16	34728125	34730828	ENST00000567902
12	78842775	78934455	ENST00000546865
9	113901526	114047116	ENST00000426204
15	39765474	39771579	ENST00000560552
4	130692814	130876523	ENST00000513875
15	26678521	26691748	ENST00000450324
17	15691101	15691519	ENST00000582780
4	105828514	106038002	ENST00000506148
8	74964575	75012088	ENST00000519323
5	173756615	173757506	ENST00000503317
13	25767245	25784433	ENST00000435725
11	87783274	87795278	ENST00000532849
20	24180403	24205224	ENST00000457274
22	31373502	31373844	ENST00000602955
1	84267199	84326229	ENST00000457273
22	23035263	23035797	ENST00000438185
15	98589896	98836406	ENST00000560360
17	48580773	48585689	ENST00000502300
4	132407112	132462552	ENST00000505436
11	23752134	23818516	ENST00000534068
19	31398106	31400062	ENST00000567374
8	128084939	128094466	ENST00000523510
3	153599315	153658625	ENST00000463297
12	132674758	132675542	ENST00000535242
5	106150898	106346715	ENST00000513273
19	46699035	46706340	ENST00000599817
18	1269673	1407179	ENST00000581430
4	133512244	133599658	ENST00000513270
5	172381910	172384165	ENST00000519755
4	116843171	117218316	ENST00000508414
11	131074894	131085058	ENST00000447864
2	4005690	4007887	ENST00000592948
16	33271714	33274156	ENST00000570288
12	65314625	65376304	ENST00000510459
3	172278678	172313217	ENST00000441185
2	150672978	150714199	ENST00000433174
3	187513975	187523046	ENST00000433178
9	12098660	12159147	ENST00000452685
1	41726453	41730225	ENST00000422305
2	216734646	216735241	ENST00000443971
5	68128412	68257985	ENST00000503268
6	22744624	23032009	ENST00000420572
18	75694976	75698566	ENST00000579480
15	98628856	98632038	ENST00000561215
6	169686629	169689311	ENST00000435612
14	46410146	46916578	ENST00000555246
18	53443958	53448952	ENST00000587320
13	48479464	48481492	ENST00000435617
6	134927437	134930575	ENST00000412602
14	97925153	98047938	ENST00000554862
11	61355966	61375022	ENST00000506329
17	77797251	77801503	ENST00000576963
11	64268325	64272858	ENST00000444862
22	22390743	22394463	ENST00000411554
19	15871185	15881638	ENST00000595525
14	101123695	101133882	ENST00000553623
1	25907969	25916847	ENST00000412797
9	93145892	93195787	ENST00000436671
1	148760504	148761583	ENST00000455105
16	47883225	47921041	ENST00000570024
16	88112767	88120989	ENST00000568267
3	177534653	177617012	ENST00000436078
5	9854489	9890049	ENST00000508097
15	93013463	93014776	ENST00000554440
18	73144658	73148912	ENST00000579278
8	9107050	9183486	ENST00000523246
11	41877470	41883380	ENST00000532199
9	70922309	70923361	ENST00000419576
8	123712508	123715662	ENST00000577765
6	164124936	164180873	ENST00000452944
7	15728700	15730479	ENST00000438923
11	12559630	12562514	ENST00000526112
9	25780054	25784560	ENST00000423326
2	121839013	121846302	ENST00000441053
16	73420704	73455292	ENST00000555721
16	88225092	88227273	ENST00000568587
17	50467875	50613061	ENST00000572848
18	63091249	63114748	ENST00000582028
4	38619886	38621058	ENST00000515436
4	105575031	105887950	ENST00000515127
12	10705962	10710648	ENST00000544591
1	203256280	203257929	ENST00000412772
11	73639578	73641417	ENST00000535936
5	38682172	38685228	ENST00000511734
1	189837131	189837658	ENST00000450681
19	19869205	19887222	ENST00000588223
15	45118738	45119292	ENST00000558419
11	125002743	125009483	ENST00000525429
8	127530943	127534596	ENST00000519123
2	2874330	2875003	ENST00000437610
1	222139752	222158306	ENST00000441160
2	177370973	177372430	ENST00000412153
9	44384585	44391705	ENST00000425493
5	103819905	104728671	ENST00000503650
1	244232122	244256328	ENST00000441338
18	65769353	65781614	ENST00000580057
15	53093811	53097139	ENST00000560818
9	122735372	122736600	ENST00000454204
11	98809642	98815809	ENST00000527345
1	209602908	209605894	ENST00000440276
6	113944737	113971276	ENST00000427157
11	11264735	11265262	ENST00000524855
20	34674174	34676114	ENST00000433587
7	31454259	31460900	ENST00000433356
8	125847126	125869758	ENST00000533496
2	421133	422303	ENST00000449621
2	45240353	45240807	ENST00000423433
1	16787443	16794976	ENST00000457898
4	129214088	129396151	ENST00000509834
6	53605547	53611820	ENST00000453790
13	63757234	63801189	ENST00000439454
20	10733926	10745934	ENST00000418690
14	50477680	50506602	ENST00000553914
20	22201192	22203921	ENST00000439450
21	11169788	11184046	ENST00000603265
11	76365213	76367756	ENST00000531511
3	187824884	187864808	ENST00000449845
10	44396813	44407774	ENST00000438454
14	49524431	49544223	ENST00000557062
1	182173080	182283196	ENST00000449842
8	40227547	40259367	ENST00000518722
5	144602173	144608545	ENST00000504204
21	24849960	24863043	ENST00000433101
8	111779092	111784988	ENST00000520749
9	43144980	43160008	ENST00000447613
14	19680591	19683870	ENST00000550570
2	82706252	82765835	ENST00000437290
12	8700957	8720209	ENST00000542819
16	73533208	73533662	ENST00000562748
22	17097060	17098004	ENST00000438850
22	34604130	34605251	ENST00000450365
15	70127578	70134369	ENST00000558385
2	58655520	59231127	ENST00000449448
19	51774520	51781888	ENST00000595566
3	167632927	167640418	ENST00000496891
18	74334963	74350968	ENST00000582231
18	316740	317366	ENST00000580242
5	8839877	8881637	ENST00000510067
8	91605032	91618293	ENST00000517505
5	12914180	13032998	ENST00000510065
9	40740776	40742447	ENST00000445963
4	165798394	165820117	ENST00000510062
19	35340182	35351194	ENST00000603718
12	69843250	69854504	ENST00000549261
12	114518186	114551294	ENST00000549266
11	118865534	118867314	ENST00000582695
15	24407901	24415021	ENST00000566245
6	3056124	3056995	ENST00000433761
8	112388868	112482846	ENST00000521904
6	171034285	171037576	ENST00000438217
16	18096663	18266920	ENST00000563866
11	45604075	45605024	ENST00000525926
12	118813155	118814080	ENST00000605329
3	106991458	107041611	ENST00000496943
11	45744859	45765801	ENST00000529769
1	166304121	166304999	ENST00000425271
10	43474465	43476955	ENST00000431395
2	113348373	113349516	ENST00000436885
5	37948593	37951157	ENST00000503870
17	61532354	61533178	ENST00000582741
8	75803386	75808537	ENST00000520696
12	30953145	30954931	ENST00000551972
18	39766641	40013340	ENST00000593316
8	123497754	123502054	ENST00000530350
11	60414754	60454622	ENST00000527161
8	90640394	90769422	ENST00000524190
7	121856401	121858491	ENST00000446053
13	26626414	26627523	ENST00000439079
8	134787794	134789595	ENST00000517380
18	11454477	11465995	ENST00000591029
7	41141202	41173105	ENST00000440213
10	112188598	112255945	ENST00000609514
2	103603781	103605023	ENST00000435291
7	20875050	21062767	ENST00000447262
3	125579510	125581916	ENST00000599176
1	211813150	211827518	ENST00000430123
16	58881712	58914117	ENST00000569328
1	840214	851356	ENST00000607769
15	39592619	39602983	ENST00000558245
9	84304628	84391815	ENST00000437181
15	80572473	80634147	ENST00000558244
2	38430505	38466732	ENST00000450854
1	694412	700305	ENST00000417659
13	43384502	43386698	ENST00000604485
5	17379015	17387419	ENST00000505158
9	93759336	93764153	ENST00000563268
6	143271348	143277783	ENST00000417650
10	110470276	110599121	ENST00000421481
17	67590128	67899049	ENST00000591334
1	28969740	28975042	ENST00000420776
12	43359925	43361156	ENST00000553006
7	26438272	26439274	ENST00000420774
18	57027932	57053981	ENST00000591331
13	69796478	69866286	ENST00000433664
1	84255963	84267148	ENST00000439186
1	170143544	170210428	ENST00000439184
16	26596076	26606134	ENST00000443373
2	47419544	47572128	ENST00000448713
7	46009256	46019790	ENST00000416708
17	18981088	18991191	ENST00000442355
10	92214455	92262725	ENST00000414903
1	209701800	209741018	ENST00000424696
1	143719663	143721171	ENST00000442423
3	170128300	170136403	ENST00000468232
10	8301294	8310268	ENST00000428165
5	13175958	13179684	ENST00000513283
11	111639581	111649074	ENST00000534218
21	44201184	44202343	ENST00000420273
3	137490791	137499720	ENST00000478772
22	42834029	42842201	ENST00000428765
5	97217132	97258399	ENST00000513288
1	147762996	147767966	ENST00000434245
13	64322132	64325213	ENST00000418943
21	40360633	40378079	ENST00000417335
14	65720419	65785508	ENST00000553754
14	99791136	99798352	ENST00000555595
9	137444584	137445743	ENST00000446184
21	34484005	34496009	ENST00000421051
7	67615270	67753220	ENST00000446187
7	158799213	158801480	ENST00000417032
13	109934321	109940081	ENST00000455487
4	153067537	153099725	ENST00000504799
11	126989221	127009630	ENST00000609688
12	70612912	70615642	ENST00000552998
8	52874018	52935534	ENST00000521188
12	116955663	116956625	ENST00000552992
19	2458933	2462183	ENST00000587826
14	90921574	90925210	ENST00000442515
5	164647583	164668758	ENST00000521341
11	1049880	1055284	ENST00000534584
1	91326107	91328477	ENST00000606898
5	50265051	50266001	ENST00000506534
X	13973512	13982023	ENST00000448948
5	176153943	176166459	ENST00000512245
11	33831691	33832724	ENST00000527270
5	20611949	20937800	ENST00000502427
3	55527858	55539289	ENST00000472238
14	106067994	106069282	ENST00000479229
18	22069339	22071044	ENST00000583122
12	90501516	90506556	ENST00000548722
3	30566482	30567705	ENST00000431057
11	25945735	25948355	ENST00000531157
14	99311233	99311934	ENST00000421617
7	93701071	93706469	ENST00000411946
14	55663445	55665731	ENST00000555643
11	29467034	29478940	ENST00000527727
7	134101042	134117183	ENST00000607945
2	121935903	121940156	ENST00000432984
1	29194087	29197779	ENST00000443593
11	32154245	32165125	ENST00000525133
1	198975169	198990166	ENST00000427439
1	30888672	30893955	ENST00000420354
2	147637477	147655786	ENST00000436245
21	23872924	23892377	ENST00000441759
6	169362705	169364436	ENST00000444586
17	16707941	16709021	ENST00000582895
7	108962377	108966372	ENST00000436714
14	44464984	44853748	ENST00000553827
8	37455153	37456296	ENST00000522471
5	17369334	17375686	ENST00000511182
2	195868435	195891094	ENST00000418387
12	26468648	26470746	ENST00000539552
7	116211206	116254737	ENST00000441991
15	27866680	27874435	ENST00000553822
2	193494645	193510432	ENST00000414394
14	61107448	61109307	ENST00000555871
14	44861734	44862914	ENST00000557721
6	115954706	115955355	ENST00000446525
2	138859454	138863475	ENST00000446520
1	172876040	172876824	ENST00000452366
3	95031	96029	ENST00000426697
18	5084991	5095814	ENST00000579141
18	66094267	66104155	ENST00000577835
3	193920805	193967942	ENST00000415869
17	70422080	70424993	ENST00000577281
19	29360703	29370077	ENST00000585883
16	80074559	80079642	ENST00000565531
15	38361682	38364103	ENST00000559232
11	44490014	44491979	ENST00000528183
13	19292907	19293869	ENST00000444605
12	47747537	47763718	ENST00000550019
X	39226539	39251028	ENST00000431646
12	77613383	77622473	ENST00000552060
10	128102438	128110448	ENST00000456514
16	27169775	27187908	ENST00000564381
15	99935384	99936798	ENST00000561362
7	51681947	51698566	ENST00000414409
4	177796856	177801759	ENST00000508790
11	10906432	10920869	ENST00000503469
6	71104590	71109120	ENST00000418403
5	161851384	161854351	ENST00000522274
4	187981253	187982084	ENST00000507776
X	133684003	133693953	ENST00000434384
1	63489878	63491329	ENST00000418091
5	87836649	87955653	ENST00000508885
5	6795993	6826841	ENST00000508881
1	48671637	48672515	ENST00000431986
14	75081396	75083315	ENST00000556652
2	139175854	139259268	ENST00000431985
5	177228205	177230345	ENST00000515739
2	6636135	6643938	ENST00000436082
11	59927160	59928295	ENST00000533106
13	62895438	62896531	ENST00000422527
3	162917411	163079351	ENST00000489012
11	65513200	65539056	ENST00000534505
12	133182400	133187037	ENST00000536100
7	13141097	13743774	ENST00000411542
4	74576019	74580244	ENST00000436089
2	235993466	235997230	ENST00000444926
2	114879851	114880870	ENST00000450325
4	153021906	153025384	ENST00000509332
8	5893955	5894496	ENST00000523090
20	12224543	12224944	ENST00000455132
10	29081498	29085042	ENST00000446012
17	70017992	70022103	ENST00000430908
4	55242169	55242919	ENST00000508241
16	65635004	65635601	ENST00000568659
X	70980625	70981509	ENST00000439926
2	133043368	133051950	ENST00000440802
14	56214926	56239921	ENST00000554458
16	52656027	52663270	ENST00000565229
19	8740121	8748103	ENST00000593792
3	65160633	65179174	ENST00000481004
16	9560512	9611421	ENST00000570038
2	47452933	47466346	ENST00000444361
3	10803391	10805866	ENST00000436060
17	75253819	75270408	ENST00000581657
2	201577028	201599900	ENST00000452787
2	69059948	69064324	ENST00000415448
3	109366954	109529708	ENST00000485384
15	96992072	96992979	ENST00000560586
1	30613110	30614454	ENST00000441046
18	73720073	73727816	ENST00000579775
10	118918167	118928570	ENST00000419373
X	150084286	150089411	ENST00000437772
18	75698830	75705654	ENST00000578833
4	40267092	40268077	ENST00000515422
4	65779999	65870218	ENST00000509932
21	47476430	47477481	ENST00000435738
16	64769828	64770707	ENST00000564293
18	73968846	73970292	ENST00000579833
2	216395170	216410249	ENST00000431727
13	35120066	35245319	ENST00000606365
2	56304552	56317517	ENST00000451034
18	11191	15928	ENST00000572573
11	13806937	13869549	ENST00000531749
1	102665295	102855186	ENST00000447916
4	88183083	88187974	ENST00000503666
6	113852320	113864995	ENST00000415883
21	34331196	34332874	ENST00000424837
14	21384925	21396739	ENST00000555642
21	16866251	16868443	ENST00000433588
20	38660227	38672531	ENST00000423153
17	21422775	21424530	ENST00000584594
2	105199610	105201812	ENST00000438566
22	32669407	32673173	ENST00000452181
12	22754359	22771801	ENST00000508615
4	38368535	38387380	ENST00000503465
4	188225237	188230836	ENST00000511385
4	120377505	120378432	ENST00000506942
6	159485760	159486305	ENST00000446887
11	134584436	134585816	ENST00000529922
15	25729978	25823938	ENST00000422117
11	86414141	86425134	ENST00000526206
19	35414203	35417716	ENST00000604333
3	193723245	193788759	ENST00000458224
13	30728203	30728723	ENST00000435044
18	19793741	19807992	ENST00000578741
3	18031515	18037036	ENST00000449613
2	43268332	43270921	ENST00000438736
4	55199059	55222121	ENST00000511634
20	46609232	46617488	ENST00000428999
2	114586967	114588696	ENST00000435407
8	64617314	64664235	ENST00000522857
9	75486644	75489025	ENST00000453787
2	103726217	103792718	ENST00000422683
11	42090125	42185401	ENST00000534059
5	152264987	152351343	ENST00000511419
5	116366896	116374265	ENST00000511418
14	39308050	39417410	ENST00000557019
11	41540445	41735998	ENST00000526978
22	27299303	27316574	ENST00000438113
12	58325371	58329958	ENST00000546580
5	56066626	56068130	ENST00000438117
5	87008952	87029086	ENST00000511417
2	77899341	77900918	ENST00000438443
5	102744642	102748212	ENST00000507948
4	152840620	152865085	ENST00000507949
2	182286881	182290476	ENST00000456446
21	26310745	26365129	ENST00000444178
15	63682429	63729347	ENST00000559821
5	44698533	44700910	ENST00000505050
12	5127631	5130879	ENST00000540533
6	29091987	29096685	ENST00000419702
17	72602646	72603330	ENST00000577560
1	30267	31109	ENST00000469289
4	11627338	11815582	ENST00000510095
8	142065389	142070695	ENST00000517606
1	229394028	229406750	ENST00000429227
2	136835462	136836083	ENST00000448672
11	82902107	82904662	ENST00000529811
X	39085356	39159040	ENST00000438026
10	55050832	55070825	ENST00000449272
20	16838607	16844793	ENST00000422574
17	1946769	1948262	ENST00000572790
2	140123735	140136717	ENST00000429008
16	66923072	66924664	ENST00000561811
17	46782360	46783692	ENST00000492522
6	113678205	113689146	ENST00000445974
1	73214604	73364823	ENST00000445976
9	46661444	46662837	ENST00000448491
12	127629617	127631077	ENST00000541419
13	88453481	88455619	ENST00000606785
19	51897742	51906904	ENST00000600765
8	54427730	54428465	ENST00000521930
12	89441964	89703330	ENST00000549278
2	43324884	43329829	ENST00000434020
1	191190289	191197597	ENST00000434983
8	57408805	57472145	ENST00000519144
7	121283388	121290414	ENST00000432702
2	98081774	98091784	ENST00000598560
15	93856435	94112712	ENST00000553478
5	74213551	74319753	ENST00000505200
9	100568217	100572290	ENST00000430058
8	93777930	93788679	ENST00000521317
12	54822087	54823187	ENST00000548617
21	29462764	29475559	ENST00000436878
6	159528823	159537085	ENST00000421161
16	14501896	14512729	ENST00000572479
17	42405981	42408830	ENST00000588260
12	114175253	114205014	ENST00000551982
18	33531766	33546081	ENST00000589074
18	73939945	73945342	ENST00000582755
2	151091406	151113521	ENST00000429317
19	52645879	52647409	ENST00000597886
20	57169473	57179029	ENST00000525424
3	182362002	182373668	ENST00000492416
13	45924458	45925485	ENST00000420693
1	188674754	188680011	ENST00000432976
7	38365671	38369244	ENST00000609522
20	46579543	46580799	ENST00000431915
4	130220330	130226177	ENST00000503542
18	14490	16898	ENST00000572062
2	195208993	195255651	ENST00000450848
20	5414917	5451740	ENST00000600157
7	17414491	17506288	ENST00000419463
12	90687095	90694117	ENST00000549470
1	230011297	230021499	ENST00000435973
1	93770668	93804931	ENST00000450843
12	75956982	76377795	ENST00000552856
4	138948576	139051839	ENST00000514600
13	90203487	90204643	ENST00000434117
2	114737486	114740835	ENST00000420161
5	163546104	163661103	ENST00000521805
6	135950543	135951406	ENST00000416481
5	6337352	6339997	ENST00000502644
21	44251150	44256587	ENST00000431150
9	82489611	82501593	ENST00000448475
12	67913609	67942943	ENST00000538573
9	45108392	45112532	ENST00000443347
19	36802446	36803570	ENST00000593173
1	219608494	219615984	ENST00000420762
12	117037075	117041390	ENST00000550742
12	92073908	92074650	ENST00000550035
10	112629501	112631352	ENST00000416249
7	63600873	63610436	ENST00000442436
9	22767174	22768315	ENST00000448570
3	117723666	118276515	ENST00000482142
7	33832780	33842742	ENST00000420185
12	114676775	114679575	ENST00000551761
2	40973627	40994592	ENST00000420187
17	74553851	74559242	ENST00000586942
3	125493557	125516796	ENST00000610060
21	22939084	22987758	ENST00000428205
2	66149063	66311773	ENST00000606556
16	86320033	86326995	ENST00000599486
18	18820636	18821332	ENST00000579247
12	126580538	126588481	ENST00000545642
8	8418904	8427198	ENST00000522661
10	80455819	80456779	ENST00000455498
7	101208586	101212286	ENST00000437900
1	27986839	27989233	ENST00000440492
7	19853308	19857713	ENST00000418764
21	25261114	25262857	ENST00000441465
4	139585879	139586723	ENST00000506232
3	152365935	152368236	ENST00000496084
2	108440497	108442257	ENST00000417284
14	57226097	57232475	ENST00000555316
11	92973299	92974334	ENST00000531846
19	44395956	44405957	ENST00000587128
X	150666198	150666826	ENST00000602419
4	38288615	38289112	ENST00000506010
4	14978524	14996129	ENST00000501916
13	34231573	34234065	ENST00000452207
7	89748613	89752204	ENST00000471553
19	23089888	23097091	ENST00000600673
21	40260696	40275829	ENST00000434589
10	44161116	44162453	ENST00000418426
1	209541007	209553035	ENST00000443636
16	63764181	63788661	ENST00000563061
18	65608186	65623663	ENST00000580622
2	140582465	140583446	ENST00000415918
19	21155068	21166016	ENST00000598137
12	30383712	30449616	ENST00000552182
2	220970377	221315499	ENST00000432993
3	151835962	151869513	ENST00000482382
11	33826314	33827187	ENST00000534666
2	13850656	14541087	ENST00000417751
16	79246608	79263350	ENST00000569677
14	98252902	98255593	ENST00000555889
19	42037647	42038534	ENST00000599770
1	218205177	218207002	ENST00000420347
21	29488413	29600986	ENST00000453420
8	124575310	124581002	ENST00000518970
8	34085957	34204249	ENST00000522460
19	35923859	35925544	ENST00000428426
8	49533025	49536455	ENST00000521660
7	153102578	153111021	ENST00000453187
2	105320216	105321967	ENST00000453322
18	73959680	73963343	ENST00000577258
11	104316596	104480024	ENST00000536529
9	138096568	138129443	ENST00000452377
18	56419411	56421130	ENST00000587011
10	30842783	30843412	ENST00000440932
4	27135618	27141673	ENST00000506878
17	47964961	47978257	ENST00000515692
12	128115793	128120664	ENST00000544251
4	161460406	161507969	ENST00000512652
1	60580547	60615351	ENST00000456878
2	7811735	7812377	ENST00000414654
7	135853	149362	ENST00000462565
5	73665201	73832801	ENST00000507781
4	138566419	138576328	ENST00000505454
9	88370957	88380027	ENST00000447148
8	81178389	81252075	ENST00000522044
15	40367405	40370905	ENST00000560376
8	135224108	135332690	ENST00000523317
18	5381640	5385329	ENST00000581798
5	159175240	159188068	ENST00000523311
19	35914964	35915554	ENST00000413796
5	95583480	95614455	ENST00000513926
2	181940778	181970695	ENST00000456895
15	89340644	89341965	ENST00000561358
3	181839672	181859925	ENST00000462382
12	54475902	54496477	ENST00000504891
10	27632365	27633846	ENST00000568270
17	75559450	75564777	ENST00000585798
17	25325106	25326967	ENST00000580280
10	119585414	119590029	ENST00000575236
4	147031975	147032869	ENST00000515703
9	110182565	110193083	ENST00000423523
12	59759999	59804952	ENST00000547088
4	180310288	180386459	ENST00000512036
16	86755697	86771432	ENST00000569740
12	74679478	74686314	ENST00000551210
13	106413678	106416591	ENST00000598229
13	89279107	89282651	ENST00000564593
14	19505871	19515575	ENST00000551565
6	160320218	160323542	ENST00000434562
15	96779014	96779932	ENST00000558885
8	107277663	107280969	ENST00000517318
11	71412314	71416450	ENST00000532530
2	86116403	86118103	ENST00000455121
12	76956074	77009211	ENST00000551082
3	72110212	72150225	ENST00000608654
17	53545427	53588299	ENST00000577089
10	127371812	127398627	ENST00000415305
12	11709900	11743303	ENST00000541162
18	1159142	1174824	ENST00000583497
3	147657807	147724542	ENST00000485006
10	82409553	82413488	ENST00000436500
11	128078724	128111334	ENST00000608492
1	194118603	194167824	ENST00000454538
7	33908113	33913843	ENST00000440074
14	91288709	91294472	ENST00000555975
7	46030504	46040497	ENST00000436056
1	16847189	16848291	ENST00000452795
19	11952056	11953254	ENST00000585694
5	142938784	142942113	ENST00000514942
12	22852875	23041867	ENST00000536744
16	64398684	64634150	ENST00000564046
21	44890313	44891472	ENST00000427188
17	72060496	72150351	ENST00000584003
3	157734005	157806772	ENST00000488999
7	46517420	46521176	ENST00000440935
15	49393988	49395461	ENST00000557910
5	40260759	40267759	ENST00000508437
4	117410520	117436302	ENST00000491608
13	19184438	19185815	ENST00000412714
21	44742297	44751919	ENST00000450205
1	71181616	71185972	ENST00000423187
7	119344610	119547429	ENST00000431071
15	69750861	69754145	ENST00000558702
10	4448694	4451443	ENST00000434902
8	101441122	101443225	ENST00000522947
3	74048956	74054760	ENST00000494761
2	121300485	121301902	ENST00000413991
5	2831135	2835253	ENST00000509745
10	3529086	3545030	ENST00000413993
1	13146777	13147256	ENST00000437631
3	180131962	180140294	ENST00000488262
1	56410760	56415792	ENST00000455010
4	76266489	76284234	ENST00000509215
6	11810835	11811481	ENST00000412132
19	50990067	50990895	ENST00000595005
2	20650803	20652708	ENST00000448241
4	188334718	188336851	ENST00000503677
11	69282366	69284473	ENST00000567742
13	64402973	64405985	ENST00000450029
11	82314785	82354461	ENST00000527364
5	73379893	73399041	ENST00000511395
X	152435672	152439737	ENST00000420988
14	29061429	29082829	ENST00000549742
2	8741022	8763072	ENST00000425678
15	90048508	90067265	ENST00000561201
10	81263829	81266037	ENST00000456546
18	76685064	76687441	ENST00000580639
3	193560600	193561813	ENST00000445168
1	80839049	80840306	ENST00000458146
1	56381282	56410636	ENST00000458145
10	99588235	99609555	ENST00000427379
17	13202501	13210077	ENST00000440522
13	75824616	75826148	ENST00000434832
2	181988564	182264286	ENST00000435411
7	23931323	23936954	ENST00000412828
16	86372056	86383286	ENST00000598994
8	78311308	78449526	ENST00000518706
8	99383583	99400475	ENST00000518704
6	5031990	5054657	ENST00000606227
8	138864570	138941287	ENST00000519652
4	171961753	171980314	ENST00000505329
6	166513153	166526761	ENST00000456477
13	112554299	112555490	ENST00000440860
12	78720460	78753526	ENST00000548512
8	102151893	102153157	ENST00000518090
15	48176507	48341309	ENST00000560900
2	239697289	239698357	ENST00000441444
13	33451569	33485788	ENST00000421002
6	79314184	79315753	ENST00000449463
12	127355012	127359211	ENST00000544727
11	61844749	61849656	ENST00000524942
12	54144231	54145619	ENST00000570015
1	166356964	166421869	ENST00000448643
2	9897625	9910470	ENST00000474667
11	82502704	82528188	ENST00000526305
7	17503069	17598533	ENST00000451792
5	44753051	44765846	ENST00000511712
X	53123330	53196196	ENST00000604369
19	31341882	31363414	ENST00000585364
11	96180296	96239990	ENST00000511243
17	12538483	12546171	ENST00000577863
15	93800427	93803704	ENST00000555297
4	127964585	127998917	ENST00000506852
3	149983199	150005160	ENST00000471222
11	63534816	63536113	ENST00000546282
5	103415612	103441104	ENST00000514769
2	145425593	145831662	ENST00000451774
X	88678737	88701982	ENST00000435867
1	157155178	157157195	ENST00000457239
5	158654723	158672135	ENST00000520323
16	89050440	89061777	ENST00000562040
20	61798149	61812255	ENST00000423020
11	86666661	86712001	ENST00000499504
2	5866581	5870474	ENST00000413960
4	6689175	6692246	ENST00000499502
3	194426277	194427693	ENST00000439479
18	11447755	11489368	ENST00000587114
1	38940868	38942156	ENST00000452971
17	41522075	41528568	ENST00000588060
2	8279532	8283399	ENST00000442864
5	88877026	88973518	ENST00000503691
1	146473490	146475177	ENST00000425109
6	94873638	94904376	ENST00000424506
16	51388367	51390443	ENST00000569751
2	742488	747767	ENST00000425850
2	159542415	159610287	ENST00000449526
15	94626125	94642579	ENST00000556357
18	6493419	6495667	ENST00000582033
X	13354500	13391753	ENST00000456091
3	6532166	6777816	ENST00000433639
6	98150157	98155979	ENST00000433637
7	8343371	8380973	ENST00000435967
14	101298401	101302560	ENST00000521812
17	45968621	45973178	ENST00000582787
15	80124808	80125896	ENST00000560760
20	57408864	57411584	ENST00000601795
20	22541191	22559280	ENST00000564492
12	39481515	39486676	ENST00000553029
21	33452629	33570125	ENST00000414877
8	10332075	10339484	ENST00000524047
2	186897618	186947960	ENST00000456653
12	84665119	84688341	ENST00000547882
1	521369	523833	ENST00000417636
18	5310395	5317663	ENST00000579113
20	59654196	59655235	ENST00000441660
21	20502841	20506741	ENST00000424219
14	95514557	95517290	ENST00000554033
20	51104461	51117130	ENST00000416237
5	89648854	89652426	ENST00000520032
1	191827893	191859359	ENST00000428569
6	58291908	58298496	ENST00000420759
7	67156045	67162016	ENST00000420758
8	58256366	58259402	ENST00000521446
6	80581590	80584327	ENST00000436418
8	39972170	39984987	ENST00000521257
19	56905025	56909521	ENST00000591172
17	46810453	46811250	ENST00000495536
18	12288307	12291487	ENST00000586226
18	47828560	47839965	ENST00000586227
17	49021475	49026111	ENST00000512717
17	12104917	12118584	ENST00000585228
8	75015751	75018979	ENST00000522498
9	43140537	43142739	ENST00000453939
2	34925426	34928447	ENST00000605962
2	67551759	67552436	ENST00000450944
3	8406393	8408078	ENST00000435368
8	76135639	76190696	ENST00000504531
10	113109697	113111861	ENST00000421597
14	39944044	39982984	ENST00000554328
1	209320612	209328446	ENST00000416349
6	148454945	148458540	ENST00000417838
1	101092605	101106169	ENST00000416343
10	80112354	80115857	ENST00000416341
1	112719856	112903150	ENST00000427290
1	59361517	59362375	ENST00000427292
19	58917926	58919851	ENST00000597980
4	39135533	39137228	ENST00000507579
1	142618771	142679074	ENST00000400755
13	34185104	34185659	ENST00000442716
5	4967877	4970538	ENST00000511721
1	246853349	246855123	ENST00000442712
2	146358475	146360991	ENST00000418416
16	7938491	7944397	ENST00000567103
2	306225	314337	ENST00000586311
5	56869854	56910168	ENST00000513392
14	77388183	77390992	ENST00000553991
17	19360393	19361712	ENST00000435953
7	20257209	20261315	ENST00000430859
7	35756412	35774125	ENST00000585952
2	16225344	16245963	ENST00000412381
1	106615869	106627121	ENST00000437803
18	12739489	12749420	ENST00000589930
8	82797612	82835428	ENST00000534675
18	55628463	55631666	ENST00000585702
2	16060521	16076139	ENST00000433810
12	119256609	119271341	ENST00000538783
2	11264884	11272947	ENST00000590373
7	115917186	115926788	ENST00000420594
5	144717495	144761233	ENST00000504620
20	36247700	36251521	ENST00000457816
5	148443172	148486701	ENST00000507373
4	45011557	45053669	ENST00000515623
11	97093644	97130987	ENST00000529088
19	54290851	54291423	ENST00000595160
12	92271167	92274431	ENST00000546710
8	40757535	40759373	ENST00000518428
14	97582692	97587838	ENST00000557745
8	111346972	111361836	ENST00000522896
21	43133016	43135913	ENST00000586552
5	38736157	38845870	ENST00000513480
4	146256415	146261573	ENST00000610239
4	84717589	85205480	ENST00000513489
3	153074896	153091975	ENST00000498457
2	101223490	101225813	ENST00000414647
1	54881929	54886533	ENST00000447150
15	40331550	40349184	ENST00000560341
4	147878590	147896466	ENST00000513711
7	68505139	68511790	ENST00000447158
2	12739113	12745271	ENST00000414086
14	48234157	48264217	ENST00000555985
20	34660600	34673182	ENST00000450129
13	30512043	30516704	ENST00000481738
13	112967781	112976072	ENST00000565936
5	158527630	158534225	ENST00000523301
15	70796246	70798267	ENST00000559752
12	55076757	55081218	ENST00000552524
6	57690895	57691645	ENST00000456887
21	26258990	26275070	ENST00000446404
4	135680554	135738444	ENST00000504882
4	126597873	126673948	ENST00000507203
12	132131658	132132666	ENST00000537280
7	156850403	156851208	ENST00000426169
3	107560509	107596923	ENST00000488852
15	38285610	38317219	ENST00000559992
2	64313484	64315380	ENST00000423539
17	71757143	71772896	ENST00000579749
7	7592368	7594380	ENST00000609307
5	178882416	178883096	ENST00000503218
5	150537667	150538023	ENST00000523781
X	10865996	11129229	ENST00000608176
8	37262957	37264242	ENST00000520431
18	77552726	77576365	ENST00000592499
4	153128573	153147022	ENST00000504957
7	46341718	46383219	ENST00000436266
9	112716	113754	ENST00000416242
5	179868559	179870238	ENST00000507681
5	77238581	77242262	ENST00000523413
5	2965120	2967742	ENST00000515086
14	99391474	99394142	ENST00000554025
13	91739508	91741847	ENST00000442478
4	106058437	106061776	ENST00000504082
6	137994597	137995691	ENST00000440397
2	221315400	221569286	ENST00000414512
15	101389979	101401961	ENST00000561231
8	137501691	137542119	ENST00000523232
9	132192931	132209569	ENST00000436510
14	63589751	63594932	ENST00000554921
5	66995257	67198428	ENST00000510621
5	21323982	21341484	ENST00000503488
6	132455118	132468198	ENST00000458028
14	44913950	44949820	ENST00000556472
2	71115001	71117089	ENST00000449073
6	156814360	156820905	ENST00000449072
19	58929927	58930677	ENST00000596296
1	194320073	194321556	ENST00000435554
11	74921894	74926530	ENST00000529491
1	20569588	20571148	ENST00000435552
2	103583866	103600887	ENST00000431897
14	51811632	51852321	ENST00000555649
10	92806923	92821916	ENST00000423621
13	30890497	30894040	ENST00000412722
3	70048728	70063018	ENST00000488861
2	87754998	87820932	ENST00000419680
5	120116913	120126473	ENST00000511422
17	4513744	4520945	ENST00000573270
2	237642025	237661449	ENST00000455068
10	119184705	119249930	ENST00000549104
10	89156819	89184549	ENST00000447936
11	76339140	76341407	ENST00000532413
6	31261685	31269419	ENST00000539514
14	101373380	101402336	ENST00000556475
12	116014481	116015420	ENST00000548457
1	121315744	121322322	ENST00000450546
1	212719036	212729407	ENST00000423842
7	63361201	63378372	ENST00000450544
9	24545950	24591991	ENST00000602851
10	31893528	31895146	ENST00000420945
16	76770239	76962066	ENST00000567777
2	156868129	156881125	ENST00000448255
22	25608709	25609652	ENST00000454253
1	222988364	223010726	ENST00000450784
22	36784671	36792562	ENST00000424761
2	66554493	66556116	ENST00000449673
16	32675246	32677854	ENST00000570183
16	3231233	3234018	ENST00000576762
8	34641570	34722316	ENST00000519189
10	130114546	130118478	ENST00000454492
6	6758509	6759524	ENST00000435429
13	44680514	44711372	ENST00000432331
1	226271652	226277993	ENST00000412855
2	145635301	145639600	ENST00000595809
9	100804	102850	ENST00000435421
17	10752858	10784212	ENST00000581910
5	50225318	50230355	ENST00000514113
1	59522315	59553867	ENST00000449812
4	118755556	118791103	ENST00000442020
5	172243624	172246961	ENST00000518260
15	86631339	86659936	ENST00000570008
5	61173936	61181956	ENST00000511474
10	6649249	6657912	ENST00000609627
2	105027659	105032070	ENST00000416008
19	44298461	44299810	ENST00000595680
3	126007710	126012867	ENST00000514281
13	97593683	97636426	ENST00000606237
9	128819859	128921892	ENST00000441473
2	65958810	65960175	ENST00000606239
1	147635156	147647206	ENST00000595668
19	4457959	4471276	ENST00000590989
5	178930323	178942580	ENST00000520758
11	29181503	29288281	ENST00000530960
14	97621194	97625073	ENST00000554445
2	16909391	16948822	ENST00000448650
2	35024917	35388178	ENST00000453451
11	119859473	119865746	ENST00000524708
12	8509559	8542933	ENST00000539348
12	25984350	25987116	ENST00000545704
9	111014434	111017100	ENST00000453455
7	22893797	22899106	ENST00000415611
18	12230410	12231572	ENST00000592370
17	15008554	15009504	ENST00000579752
20	22568160	22588155	ENST00000422494
21	45626408	45627282	ENST00000423967
6	68765243	68770394	ENST00000449928
19	28785000	28804407	ENST00000587777
17	10695376	10698302	ENST00000582334
6	72038645	72039509	ENST00000456795
13	19496029	19497905	ENST00000422082
17	49412622	49413601	ENST00000510059
14	40856762	40858344	ENST00000557101
11	13848390	13901046	ENST00000530492
5	172896685	172911587	ENST00000518605
7	86954666	86974802	ENST00000421293
18	508568	515294	ENST00000579492
1	235095413	235105809	ENST00000451766
8	61297147	61429339	ENST00000530725
9	92501142	92523200	ENST00000421297
1	189744595	189784048	ENST00000419614
2	235353234	235363239	ENST00000439798
20	46586766	46587347	ENST00000416646
16	33350764	33356875	ENST00000568893
14	104842867	104845288	ENST00000557687
16	49488140	49491180	ENST00000573819
19	52188616	52196709	ENST00000602324
6	125746773	125766329	ENST00000430672
1	48519881	48532873	ENST00000439795
3	156470852	156534851	ENST00000473352
5	15112486	15117116	ENST00000502680
14	21668620	21675059	ENST00000555688
11	34592423	34595529	ENST00000527135
12	27857501	27861296	ENST00000538640
8	37458055	37483391	ENST00000517714
15	93138790	93139692	ENST00000568297
X	33744625	33960397	ENST00000439992
18	53728340	53730309	ENST00000589617
14	96039899	96048293	ENST00000556346
11	29540623	29574186	ENST00000530389
10	29032674	29033592	ENST00000456082
17	16343793	16344266	ENST00000585048
2	110695412	110722317	ENST00000435951
15	96936375	96948419	ENST00000558246
4	120860695	120885448	ENST00000505122
8	61573379	61577089	ENST00000373384
14	97576753	97584223	ENST00000557211
X	53122892	53124040	ENST00000433646
9	98177116	98189078	ENST00000433644
6	19730658	19734798	ENST00000445568
2	107138359	107154535	ENST00000431411
21	44885189	44887178	ENST00000436359
12	67429288	67490186	ENST00000535917
11	69229075	69231600	ENST00000562341
20	55152619	55171182	ENST00000434176
5	101917072	101953293	ENST00000504436
17	43623266	43640596	ENST00000586348
12	81156933	81163670	ENST00000548705
2	104473428	104496667	ENST00000455716
12	76087790	76092596	ENST00000548702
4	59912738	59940974	ENST00000502668
5	151338459	151650006	ENST00000524034
8	2584858	2680004	ENST00000520024
7	67556210	67584196	ENST00000424888
5	946430	956635	ENST00000507989
22	27539439	27555840	ENST00000430468
15	93111048	93115272	ENST00000557075
17	62050280	62066782	ENST00000577329
5	29164532	29167904	ENST00000602740
14	102095321	102098867	ENST00000553270
13	79361454	79366442	ENST00000446391
18	47266193	47268433	ENST00000591105
6	149882288	149885085	ENST00000446392
11	38639814	38667898	ENST00000529017
17	43448768	43449423	ENST00000589730
4	136034060	136044892	ENST00000511899
12	103941604	103944439	ENST00000551174
12	8474472	8482210	ENST00000535746
[truncated: 1,582 more rows]

## Sheet: TableS3
population	Functional_ESE	Functional_non-ESE	P val	Broad_ESE	Broad_non-ESE	P val
AFR	0.00770705	0.00835339	0.345765	0.0089752	0.00990179	2.08741e-11
AMR	0.00502448	0.00660607	0.00803916	0.00724229	0.00807478	2.56113e-11
EUR	0.00430062	0.00501203	0.177239	0.00583112	0.00648157	6.26031e-09
EAS	0.00425804	0.00464418	0.450466	0.00508134	0.00570539	2.72707e-09
SAS	0.00302321	0.0038165	0.0820318	0.00448898	0.00510959	3.84603e-10
